# Supplementary material for: Insights into the Gut Microbial Diversity of Wild Siberian Musk Deer (Moschus moschiferus) in Republic of Korea
Source: Animals (Basel). 2024 Oct 17;14(20):3000. doi: 10.3390/ani14203000 (PMC11503724; doi:10.3390/ani14203000)
Supplement: Supplementary file 1 [file animals-14-03000-s001.zip]

Archive with 1 entries (1 files):
- animals-3217091-supplementary.pdf
